# Supplementary material for: Exploring the Potential Role of Hydroxytyrosol in Androgenetic Alopecia: An Integrated Bioinformatics and Molecular Simulation Study
Source: Int J Mol Sci. 2026 May 28;27(11):4858. doi: 10.3390/ijms27114858 (PMC13256409; doi:10.3390/ijms27114858)
Supplement: Supplementary file 1 [file ijms-27-04858-s001.zip]

Archive with 1 entries (1 files):
- ijms-4334068-supplementary.pdf
